# Supplementary material for: Fire Retardancy and Leaching Resistance of Furfurylated Pine Wood (Pinus sylvestris L.) Treated with Guanyl-Urea Phosphate
Source: Polymers (Basel). 2022 Apr 29;14(9):1829. doi: 10.3390/polym14091829 (PMC9104981; doi:10.3390/polym14091829)
Supplement: Supplementary file 1 [file polymers-14-01829-s001.zip]

Archive with 1 entries (1 files):
- polymers-1663834-supplementary.pdf
